# Supplementary material for: Isogenic Cell Lines Derived from Specific Organ Metastases Exhibit Divergent Cytogenomic Aberrations
Source: Cancers (Basel). 2023 Feb 23;15(5):1420. doi: 10.3390/cancers15051420 (PMC10000985; doi:10.3390/cancers15051420)
Supplement: Supplementary file 1 [file cancers-15-01420-s001.zip]

Archive with 1 entries (1 files):
- cancers-2208674-supplementary.pdf
